# Supplementary material for: Volume Conduction Influences Scalp-Based Connectivity Estimates
Source: Front Comput Neurosci. 2016 Nov 22;10:121. doi: 10.3389/fncom.2016.00121 (PMC5119053; doi:10.3389/fncom.2016.00121)
Supplement: Supplementary file 1 [file DataSheet1.ZIP]

Archive with 8 entries (8 files):
- blk_diag.m
- bst_gain_orient.m
- channel_10-10_65.mat
- create_mixing.m
- headmodel_surf_openmeeg.mat
- mix.mat
- mix_sources.py
- tess_cortex_pial_low.mat
