# Supplementary material for: Volume Conduction Influences Scalp-Based Connectivity Estimates
Source: Front Comput Neurosci. 2016 Nov 22;10:121. doi: 10.3389/fncom.2016.00121 (PMC5119053; doi:10.3389/fncom.2016.00121)
Supplement: Supplementary file 1 [file DataSheet1.ZIP › create_mixing.m]

cortex = load('tess_cortex_pial_low.mat');
headmodel = load('headmodel_surf_openmeeg.mat');

n_voxels = size(cortex.Vertices, 1);

mixing = bst_gain_orient(headmodel.Gain, headmodel.GridOrient);

s1 = cortex.Atlas(9).Scouts(1);  % left postcentral
s2 = cortex.Atlas(9).Scouts(2);  % right postcentral
s3 = cortex.Atlas(9).Scouts(3);  % superiofrontal

mix = zeros(size(mixing, 1), 3);  % average over vertices of each source
mix(:, 1) = mean(mixing(:, s1.Vertices), 2);
mix(:, 2) = mean(mixing(:, s2.Vertices), 2);
mix(:, 3) = mean(mixing(:, s3.Vertices), 2);
mix = mix([5, 6, 3], :);  % C3, C4, F4

save('mix.mat', 'mix');
