# Supplementary material for: Volume Conduction Influences Scalp-Based Connectivity Estimates
Source: Front Comput Neurosci. 2016 Nov 22;10:121. doi: 10.3389/fncom.2016.00121 (PMC5119053; doi:10.3389/fncom.2016.00121)
Supplement: Supplementary file 1 [file DataSheet1.ZIP › mix_sources.py]

import numpy as np
from scipy.io import loadmat
import matplotlib.pyplot as plt
import math

from scot.connectivity import Connectivity

source_coefs = np.array([[0.9, 0, 0],
                         [0, 0.5, 0],
                         [1, 0, -0.5]])

mat = loadmat("mix.mat")
mixing_matrix = mat["mix"]
unmixing_matrix = np.linalg.pinv(mixing_matrix)

# transform source model to channel space
chan_coefs = mixing_matrix.dot(source_coefs).dot(unmixing_matrix)

source_connectivity = Connectivity(b=source_coefs, c=np.eye(3), nfft=512).DTF()
channel_connectivity = Connectivity(b=chan_coefs, c=np.eye(3), nfft=512).DTF()

print("Source connectivity:")
print(source_connectivity.mean(-1))

print("\nChannel connectivity:")
print(channel_connectivity.mean(-1))

f = np.linspace(0, np.pi, 512)
xticks = np.arange(0, 1.25, 0.25)

fig = plt.figure(figsize=[8, 6])
for row in range(source_connectivity.shape[0]):
    for col in range(source_connectivity.shape[1]):
        plt.subplot2grid((3, 3), (row, col))
        if row != col:
            plt.plot(f, source_connectivity[row, col], "g")
            plt.plot(f, channel_connectivity[row, col], "b")
        plt.xlim(-np.pi/16, np.pi + np.pi/16)
        plt.ylim(-0.1, 1.1)
        if row == 2:
            plt.xlabel("f")
            plt.xticks(xticks * math.pi, xticks)
        else:
            plt.xticks([])
        if col != 0:
            plt.yticks([])
        plt.tick_params(axis="both", which="major", labelsize=8)
plt.tight_layout(h_pad=0, w_pad=0)
plt.show()
